# Supplementary material for: Source Memory for Mental Imagery: Influences of the Stimuli’s Ease of Imagery
Source: PLoS One. 2015 Nov 25;10(11):e0143694. doi: 10.1371/journal.pone.0143694 (PMC4659550; doi:10.1371/journal.pone.0143694)
Supplement: S2 File — (R) [file pone.0143694.s003.R]

library(rjags)
library(MCMCpack)
library(ggplot2)

# Model Files

getwd()
##change the working directory to the working directory of this supplementary material
setwd("/suplMat")

oneHTSM <- file.path("1HTSM.R")
##The results in the paper are based on the 1 HTSM, to compare the results with the 2HTSM, this model is provided as well.
##twoHTSM <- file.path("2HTSM.R")

#load the data
exp1DataNoImag <- read.csv("Exp1NoImagery.csv", sep="")
exp1DataImag <- read.csv("Exp1Imagery.csv", sep="")
exp2DataNoImag <- read.csv("Exp2NoImagery.csv", sep="")
exp2DataImag <- read.csv("Exp2Imagery.csv", sep="")

# number of parameters dependent on model
P = 6

## create list for JAGS
data_listNOImag <- with(exp1DataNoImag, {
  list (P = P,
        Pm = rep(0, P),
        W = diag(P),
        n_items = length(x1),
        x1 = x1, #d' 
        x2 = x2, # Ease of mental Imagery
        C = C,
        H = H,
        N = N,
        tree_complete =  cbind(tree_complete.CC,tree_complete.CH,tree_complete.CN),
        tree_halved =  cbind(tree_halved.HH,tree_halved.HC,tree_halved.HN),
        tree_new =  cbind(tree_new.NN, tree_new.NC,tree_new.NH))
}
)      

data_listNOImag2 <- with(exp2DataNoImag, {
  list (P = P,
        Pm = rep(0, P),
        W = diag(P),
        n_items = length(x1),
        x1 = x1, #d' 
        x2 = x2, # Ease of mental Imagery
        C = C,
        H = H,
        N = N,
        tree_complete =  cbind(tree_complete.CC,tree_complete.CH,tree_complete.CN),
        tree_halved =  cbind(tree_halved.HH,tree_halved.HC,tree_halved.HN),
        tree_new =  cbind(tree_new.NN, tree_new.NC,tree_new.NH))
}
)      


data_listImag <- with(exp1DataImag, {
  list (P = P,
        Pm = rep(0, P),
        W = diag(P),
        n_items = length(x1),
        x1 = x1, #d' 
        x2 = x2, # Ease of mental Imagery
        C = C,
        H = H,
        N = N,
        tree_complete =  cbind(tree_complete.CC,tree_complete.CH,tree_complete.CN),
        tree_halved =  cbind(tree_halved.HH,tree_halved.HC,tree_halved.HN),
        tree_new =  cbind(tree_new.NN, tree_new.NC,tree_new.NH))
}
)      

data_listImag2 <- with(exp2DataImag, {
  list (P = P,
        Pm = rep(0, P),
        W = diag(P),
        n_items = length(x1),
        x1 = x1, #d' 
        x2 = x2, # Ease of mental Imagery
        C = C,
        H = H,
        N = N,
        tree_complete =  cbind(tree_complete.CC,tree_complete.CH,tree_complete.CN),
        tree_halved =  cbind(tree_halved.HH,tree_halved.HC,tree_halved.HN),
        tree_new =  cbind(tree_new.NN, tree_new.NC,tree_new.NH))
}
)      

## define parameters to be monitored
params <- c("b0", "b1", "b2", "theta", "postpred_complete", "postpred_halved", "postpred_new", "fit", "fit.new","bpvalue")

# define intial values
inits_func <- function(n_chains) {
  inits_list=list()
  for(cc in 1:n_chains) {
    inits_list[[cc]]= list(
      b0 = runif(P,0,1),
      b1 = runif(P,0,1),
      b2 = runif(P,0,1),
      
      tau_prec_mu = rwish(P+1, diag(P)) 
    )
  }
  return(inits_list) 
}

## parameters for the sampler
n_chains <- 3
n_burnin <- 1000
n_samples <- 80000
n_thin <- 5
  
#run the 1HTSM model (to run the 2HTSM change comments)
  
exp1ImagModel1 <- jags.model(oneHTSM, data_listImag, inits_func(n_chains), n.chains=n_chains, n.adapt=1000)
#exp1ImagModel1 <- jags.model(twoHTSM, data_listImag, inits_func(n_chains), n.chains=n_chains, n.adapt=1000)
exp1ImagModel1samples <- coda.samples(exp1ImagModel1, n.iter=5000, 
                                      variable.names=params)

exp2ImagModel1 <- jags.model(oneHTSM, data_listImag2, inits_func(n_chains), n.chains=n_chains, n.adapt=1000)
#exp2ImagModel1 <- jags.model(twoHTSM, data_listImag, inits_func(n_chains), n.chains=n_chains, n.adapt=1000)
exp2ImagModel1samples <- coda.samples(exp2ImagModel1, n.iter=5000, 
                                      variable.names=params)

exp1NOImagModel1 <- jags.model(oneHTSM, data_listNOImag, inits_func(n_chains), n.chains=n_chains, n.adapt=1000)
#exp1NOImagModel1 <- jags.model(twoHTSM, data_listImag, inits_func(n_chains), n.chains=n_chains, n.adapt=1000)
exp1NOImagModel1samples <- coda.samples(exp1NOImagModel1, n.iter=5000, 
                                        variable.names=params)

exp2NOImagModel1 <- jags.model(oneHTSM, data_listNOImag2, inits_func(n_chains), n.chains=n_chains, n.adapt=1000)
#exp2NOImagModel1 <- jags.model(twoHTSM, data_listImag, inits_func(n_chains), n.chains=n_chains, n.adapt=1000)
exp2NOImagModel1samples <- coda.samples(exp2NOImagModel1, n.iter=5000, 
                                        variable.names=params)

##compute DIC
DIC1expImag <- dic.samples(exp1ImagModel1, 1000,'pD')
DIC2expImag <- dic.samples(exp2ImagModel1, 1000,'pD')
DIC1expNOImag <- dic.samples(exp1NOImagModel1, 1000,'pD')
DIC2expNOImag <- dic.samples(exp2NOImagModel1, 1000,'pD')


exp1Imag  <- as.matrix(exp1ImagModel1samples)
exp2Imag  <- as.matrix(exp2ImagModel1samples)
exp1NOImag  <- as.matrix(exp1NOImagModel1samples)
exp2NOImag  <- as.matrix(exp2NOImagModel1samples)


### Summary of grand means in csv file 


PostParamBeta0mean <- round(cbind(apply(exp1Imag[,1:6],2,mean),
                                  apply(exp1NOImag[,1:6],2,mean),
                                  apply(exp2Imag[,1:6],2,mean),
                                  apply(exp2NOImag[,1:6],2,mean)),2)


PostParamBeta0low <- round(cbind(apply(exp1Imag[,1:6],2,quantile, probs= c(.025)),
                                 apply(exp1NOImag[,1:6],2,quantile, probs= c(.025)),
                                 apply(exp2Imag[,1:6],2,quantile, probs= c(.025)),
                                 apply(exp2NOImag[,1:6],2,quantile, probs= c(.025))),2)

PostParamBeta0high <- round(cbind(apply(exp1Imag[,1:6],2,quantile, probs= c(.975)),
                                  apply(exp1NOImag[,1:6],2,quantile, probs= c(.975)),
                                  apply(exp2Imag[,1:6],2,quantile, probs= c(.975)),
                                  apply(exp2NOImag[,1:6],2,quantile, probs= c(.975))),2)

PostParamBeta0 <- round(pnorm(cbind(PostParamBeta0mean[,1], PostParamBeta0low[,1],PostParamBeta0high[,1],
                                    PostParamBeta0mean[,2], PostParamBeta0low[,2],PostParamBeta0high[,2],
                                    PostParamBeta0mean[,3], PostParamBeta0low[,3],PostParamBeta0high[,3],
                                    PostParamBeta0mean[,4], PostParamBeta0low[,4],PostParamBeta0high[,4])),2)


write.table(PostParamBeta0, "grandMean.csv", sep = ",")


## calculation of Bayesfactors with Savage-Dickey Method (Wagemakers et ak. 2010) 
##for beta1 and beta1 in the different conditions
library(polspline) # this package can be installed from within R
prior     <- dnorm(0, 0, 1)

BFBeta1exp1Imag <- 0
BFBeta1exp1NOImag <- 0
BFBeta1exp2Imag <- 0
BFBeta1exp2NOImag <- 0

BFBeta2exp1Imag <- 0
BFBeta2exp1NOImag <- 0
BFBeta2exp2Imag <- 0
BFBeta2exp2NOImag <- 0

for (i in 7:12){
  fitBeta11 <- logspline(exp1Imag[,i])
  posteriorBeta11 <- dlogspline(0, fitBeta11) # this gives the pdf at
  BFBeta1exp1Imag[i-6]     <- prior/posteriorBeta11
}

for (i in 7:12){
  fitBeta11 <- logspline(exp1NOImag[,i])
  posteriorBeta11 <- dlogspline(0, fitBeta11) # this gives the pdf at
  BFBeta1exp1NOImag[i-6]     <- prior/posteriorBeta11
}

for (i in 7:12){
  fitBeta11 <- logspline(exp2Imag[,i])
  posteriorBeta11 <- dlogspline(0, fitBeta11) # this gives the pdf at
  BFBeta1exp2Imag[i-6]     <- prior/posteriorBeta11
}

for (i in 7:12){
  fitBeta11 <- logspline(exp2NOImag[,i])
  posteriorBeta11 <- dlogspline(0, fitBeta11) # this gives the pdf at
  BFBeta1exp2NOImag[i-6]     <- prior/posteriorBeta11
}

for (i in 13:18){
  fitBeta21 <- logspline(exp1Imag[,i])
  posteriorBeta21 <- dlogspline(0, fitBeta21) # this gives the pdf at
  BFBeta2exp1Imag[i-12]     <- prior/posteriorBeta21
}

for (i in 13:18){
  fitBeta21 <- logspline(exp1NOImag[,i])
  posteriorBeta21 <- dlogspline(0, fitBeta21) # this gives the pdf at
  BFBeta2exp1NOImag[i-12]     <- prior/posteriorBeta21
}

for (i in 13:18){
  fitBeta21 <- logspline(exp2Imag[,i])
  posteriorBeta21 <- dlogspline(0, fitBeta21) # this gives the pdf at
  BFBeta2exp2Imag[i-12]     <- prior/posteriorBeta21
}

for (i in 13:18){
  fitBeta21 <- logspline(exp2NOImag[,i])
  posteriorBeta21 <- dlogspline(0, fitBeta21) # this gives the pdf at
  BFBeta2exp2NOImag[i-12]     <- prior/posteriorBeta21
}

## summary of beta1 in csv file

PostParamBeta1mean <- round(cbind(apply(exp1Imag[,7:12],2,mean),
                                  apply(exp1NOImag[,7:12],2,mean),
                                  apply(exp2Imag[,7:12],2,mean),
                                  apply(exp2NOImag[,7:12],2,mean)),2)


PostParamBeta1low <- round(cbind(apply(exp1Imag[,7:12],2,quantile, probs= c(.025)),
                                 apply(exp1NOImag[,7:12],2,quantile, probs= c(.025)),
                                 apply(exp2Imag[,7:12],2,quantile, probs= c(.025)),
                                 apply(exp2NOImag[,7:12],2,quantile, probs= c(.025))),2)

PostParamBeta1high <- round(cbind(apply(exp1Imag[,7:12],2,quantile, probs= c(.975)),
                                  apply(exp1NOImag[,7:12],2,quantile, probs= c(.975)),
                                  apply(exp2Imag[,7:12],2,quantile, probs= c(.975)),
                                  apply(exp2NOImag[,7:12],2,quantile, probs= c(.975))),2)

PostParamBeta1logBF <- round(cbind(log(BFBeta1exp1Imag),log(BFBeta1exp1NOImag),log(BFBeta1exp2Imag),log(BFBeta1exp2NOImag)),2)

PostParamBeta1 <- cbind(PostParamBeta1mean[,1], PostParamBeta1low[,1],PostParamBeta1high[,1], PostParamBeta1logBF[,1],
                        PostParamBeta1mean[,2], PostParamBeta1low[,2],PostParamBeta1high[,2], PostParamBeta1logBF[,2],
                        PostParamBeta1mean[,3], PostParamBeta1low[,3],PostParamBeta1high[,3], PostParamBeta1logBF[,3],
                        PostParamBeta1mean[,4], PostParamBeta1low[,4],PostParamBeta1high[,4], PostParamBeta1logBF[,4])

write.table(PostParamBeta1, "beta1.csv", sep = ",")

## summary of beta2 in csv file

PostParamBeta2mean <- round(cbind(apply(exp1Imag[,13:18],2,mean),
                                  apply(exp1NOImag[,13:18],2,mean),
                                  apply(exp2Imag[,13:18],2,mean),
                                  apply(exp2NOImag[,13:18],2,mean)),2)


PostParamBeta2low <- round(cbind(apply(exp1Imag[,13:18],2,quantile, probs= c(.025)),
                                 apply(exp1NOImag[,13:18],2,quantile, probs= c(.025)),
                                 apply(exp2Imag[,13:18],2,quantile, probs= c(.025)),
                                 apply(exp2NOImag[,13:18],2,quantile, probs= c(.025))),2)

PostParamBeta2high <- round(cbind(apply(exp1Imag[,13:18],2,quantile, probs= c(.975)),
                                  apply(exp1NOImag[,13:18],2,quantile, probs= c(.975)),
                                  apply(exp2Imag[,13:18],2,quantile, probs= c(.975)),
                                  apply(exp2NOImag[,13:18],2,quantile, probs= c(.975))),2)

PostParamBeta2logBF <- round(cbind(log(BFBeta2exp1Imag),log(BFBeta2exp1NOImag),log(BFBeta2exp2Imag),log(BFBeta2exp2NOImag)),2)

PostParamBeta2 <- cbind(PostParamBeta2mean[,1], PostParamBeta2low[,1],PostParamBeta2high[,1], PostParamBeta2logBF[,1],
                        PostParamBeta2mean[,2], PostParamBeta2low[,2],PostParamBeta2high[,2], PostParamBeta2logBF[,2],
                        PostParamBeta2mean[,3], PostParamBeta2low[,3],PostParamBeta2high[,3], PostParamBeta2logBF[,3],
                        PostParamBeta2mean[,4], PostParamBeta2low[,4],PostParamBeta2high[,4], PostParamBeta2logBF[,4])

write.table(PostParamBeta1, "beta1.csv", sep = ",")


PostParamBeta1 <- round(rbind(apply(exp1Imag[,7:12],2,mean),
                                 apply(exp1NOImag[,7:12],2,mean),
                                 apply(exp2Imag[,7:12],2,mean),
                                 apply(exp2NOImag[,7:12],2,mean)),3)

### summary of Fit statistics

FIT  <- rbind (cbind(DIC1expImag, mean(exp1Imag[,"bpvalue"]), mean(exp1Imag[,"fit"]), mean(exp1Imag[,"fit.new"])),
cbind(DIC1expNOImag, mean(exp1NOImag[,"bpvalue"]), mean(exp1NOImag[,"fit"]), mean(exp1NOImag[,"fit.new"])),
cbind(DIC2expImag, mean(exp2Imag[,"bpvalue"]), mean(exp2Imag[,"fit"]), mean(exp2Imag[,"fit.new"])),
cbind(DIC2expNOImag, mean(exp2NOImag[,"bpvalue"]), mean(exp2NOImag[,"fit"]), mean(exp2NOImag[,"fit.new"])))
