# Supplementary material for: Source Memory for Mental Imagery: Influences of the Stimuli’s Ease of Imagery
Source: PLoS One. 2015 Nov 25;10(11):e0143694. doi: 10.1371/journal.pone.0143694 (PMC4659550; doi:10.1371/journal.pone.0143694)
Supplement: S1 Data — (CSV) [file pone.0143694.s006.csv]

x1 "x2" "C" "H" "N" "tree_complete.CC" "tree_complete.CH" "tree_complete.CN" "tree_halved.HH" "tree_halved.HC" "tree_halved.HN" "tree_new.NN" "tree_new.NC" "tree_new.NH"
1 0.760184474127172 -0.585454640486833 8 5 18 6 1 1 4 1 0 9 4 5
2 -0.367993119978952 0.0314756954584608 11 11 22 7 1 3 7 1 3 12 3 7
3 -0.601096481030665 -1.20539037125441 12 13 16 7 2 3 9 3 1 12 0 4
4 1.06194626221635 0.635809794226988 8 8 18 7 0 1 5 1 2 13 3 2
5 0.852025018328225 -0.368915253218505 11 10 11 8 1 2 7 1 2 9 0 2
6 -0.330497021384686 1.16936725503559 8 9 26 6 1 1 4 2 3 20 3 3
7 -0.648037203622316 -0.200473824451428 6 6 21 3 2 1 3 0 3 13 3 5
8 -1.02356298435551 0.86486001340003 13 13 16 9 2 2 9 0 4 11 3 2
9 0.334622978103975 -0.719698453351033 5 6 23 3 1 1 3 0 3 20 1 2
10 -0.660839218874584 -0.414723140541109 7 6 28 4 0 3 3 1 2 24 2 2
11 -0.85927045528474 0.439069534815623 5 7 23 3 2 0 5 1 1 5 8 10
12 -0.227399559619224 0.90402953000815 15 7 18 10 3 2 5 2 0 7 5 6
13 0.257248160645211 0.330768681617722 7 8 20 5 2 0 5 3 0 13 3 4
14 -1.00009262305969 0.0166650929815675 10 11 19 10 0 0 9 1 1 15 2 2
15 0.458422686037994 -0.651301394611247 10 4 19 8 2 0 4 0 0 14 3 2
16 0.830595558014645 -0.0218810058924032 10 6 26 7 1 2 6 0 0 17 3 6
17 -1.35214804249706 -0.855740674834753 10 8 20 4 5 1 4 1 3 14 0 6
18 -0.268187935281993 -1.4376510346311 6 11 20 2 3 1 7 2 2 15 1 4
19 0.63216432160449 -0.229741292492783 6 17 17 4 1 1 14 2 1 12 1 4
20 -0.295981784184944 1.27654595392996 10 11 14 6 2 2 5 0 6 12 0 2
21 -1.05038625440788 1.21657884467626 6 12 21 4 1 1 9 2 1 9 5 7
22 -0.359171218442934 1.83787305014809 6 8 22 5 1 0 7 1 0 11 4 7
23 1.25092839213078 -0.218775950222741 11 11 21 4 2 5 8 1 2 18 0 3
24 -0.693758686666129 0.285125099178716 10 3 19 8 2 0 2 1 0 17 1 1
25 0.971417725789593 -0.963036777759714 6 17 12 5 1 0 8 6 3 11 1 0
26 -1.02717380917026 -0.00510684742625751 14 10 16 14 0 0 6 2 2 10 2 4
27 1.25946306896563 -0.00249554060630795 10 7 17 4 3 3 4 1 2 12 3 2
28 -0.220541337162651 0.0162799256556353 10 14 17 8 1 1 10 1 3 14 1 2
29 -0.13168925511417 -0.219102879031174 8 7 22 5 1 2 5 2 0 19 0 3
30 1.24300333506985 0.098049987566653 5 11 22 3 2 0 6 1 4 17 3 2
31 1.34694350652279 -0.278947070335265 11 13 16 6 5 0 9 1 3 11 4 1
32 1.25946306896563 0.40703745296066 11 3 21 10 1 0 2 0 1 17 3 1
33 0.401952643822478 1.02918864414049 12 10 19 6 5 1 3 7 0 10 2 7
34 -0.41333359066407 1.56446160002794 8 9 17 4 3 1 8 0 1 9 4 4
35 -0.912078768200347 0.511002503201838 8 4 23 4 4 0 2 1 1 6 3 14
36 -2.09893226554603 0.177020676181961 10 10 20 3 4 3 9 1 0 6 4 10
37 0.0158387301738729 0.387877153406693 9 10 19 5 3 1 5 2 3 8 4 7
38 0.611078649424283 0.584345338344739 5 15 17 1 3 1 10 4 1 11 4 2
39 -0.295981784184944 -1.04002987847441 11 10 16 5 2 4 8 2 0 13 1 2
40 0.0560736352524283 -0.333813215297572 7 9 22 5 2 0 6 2 1 20 0 2
41 1.89759429077098 -1.89958493756558 10 8 20 7 0 3 6 0 2 19 0 1
42 2.06781888918028 -0.229933678220875 11 6 20 9 1 1 3 0 3 20 0 0
43 -0.530685397143193 -1.86177492323966 7 13 18 3 4 0 11 0 2 15 0 3
44 0.642832667648046 -0.413401206128706 14 8 15 7 3 4 6 1 1 13 0 2
45 -0.424001936707626 -0.779677741238129 12 8 17 6 3 3 5 0 3 12 2 3
46 -0.892945321491794 -0.685980648601949 9 9 20 5 1 3 7 0 2 18 0 2
47 0.478540138577273 0.649510574950987 6 6 23 2 2 2 4 1 1 21 2 0
48 0.78797832303012 1.59606642805363 7 10 23 4 2 1 7 1 2 18 2 3
49 -1.23086579273873 -1.81776854454918 8 16 17 5 3 0 8 2 6 10 1 6
50 -1.98584779748433 -1.47340933921459 12 10 12 5 2 5 8 0 2 5 2 5
51 -0.383995639044288 -0.812351411301148 9 10 19 5 1 3 5 0 5 14 1 4
52 0.243836525619027 -0.270579771241612 16 5 16 11 3 2 2 0 3 15 1 0
53 2.48845653318336 -0.827398689111437 11 9 10 11 0 0 9 0 0 7 0 3
54 1.46429531300191 0.229098699195478 14 13 18 10 2 2 13 0 0 16 0 2
55 -0.119954074466258 0.241724907903355 6 8 18 3 2 1 7 0 1 15 0 3
56 0.129228008122531 1.18902730066312 16 9 18 11 3 2 4 1 4 15 0 3
57 1.47182591020913 -0.206552485481559 21 9 15 14 5 2 9 0 0 14 0 1
58 1.28826760328323 1.36669070022693 6 11 13 4 1 1 5 3 3 13 0 0
59 -0.409142454718385 -1.73942386785983 10 14 19 4 2 4 8 1 5 11 2 6
60 0.1072816962615 -1.17113881515762 9 11 12 6 1 2 4 4 3 8 1 3
61 1.26312078760913 1.03301871692921 7 5 27 4 3 0 5 0 0 9 5 13
62 0.584156764408483 1.96124179677434 7 9 20 3 2 2 7 1 1 4 7 9
63 -0.145100890140358 0.856513847911724 8 12 20 6 2 0 10 0 2 14 1 5
64 0.609303580082583 2.41814740716119 8 6 21 5 2 1 5 1 0 7 6 8
65 -0.929681539172215 0.635921417270061 10 8 14 8 1 1 5 2 1 3 4 7
66 -2.25743340676459 1.61793376030158 11 13 19 5 5 1 5 6 2 13 3 3
67 -0.541353743186749 0.477685959896811 12 12 10 9 3 0 9 2 1 8 0 2
68 0.129228008122531 -0.00593645652169613 11 9 21 5 1 5 4 1 4 14 4 3
69 -1.15097351710428 -1.20767536584798 6 10 20 3 1 2 6 0 4 12 4 4
70 -0.47200949390363 0.139623958987441 11 8 20 5 4 2 7 0 1 9 3 8
71 -0.718448287509791 0.040527341104459 14 10 15 10 3 1 5 2 3 8 2 5
72 -0.835800093988914 1.93187923966485 12 9 15 7 3 2 7 2 0 5 5 5
73 1.22959170004367 -1.00935150869542 14 7 19 9 2 3 6 0 1 16 0 3
74 1.19225248889122 0.398887793002187 9 8 18 6 2 1 7 1 0 15 2 1
75 -1.066268453781 0.131305320486863 8 9 15 1 6 1 7 1 1 8 3 4
76 -1.9224778219856 0.986213275756142 12 11 20 9 2 1 4 3 4 4 6 10
77 0.971417725789593 -1.30193901778551 10 8 22 2 4 4 7 0 1 13 1 8
78 0.149955080435726 -1.03037521132624 8 6 21 6 2 0 4 0 2 17 0 4
79 -0.487450521071936 -1.76323372904728 7 8 19 2 3 2 5 1 2 10 2 7
80 -1.45776466832827 -1.42468368014909 5 9 27 3 1 1 4 2 3 12 4 11
