# Supplementary material for: Source Memory for Mental Imagery: Influences of the Stimuli’s Ease of Imagery
Source: PLoS One. 2015 Nov 25;10(11):e0143694. doi: 10.1371/journal.pone.0143694 (PMC4659550; doi:10.1371/journal.pone.0143694)
Supplement: S2 Data — (CSV) [file pone.0143694.s007.csv]

x1 "x2" "C" "H" "N" "tree_complete.CC" "tree_complete.CH" "tree_complete.CN" "tree_halved.HH" "tree_halved.HC" "tree_halved.HN" "tree_new.NN" "tree_new.NC" "tree_new.NH"
1 0.760184474127172 -0.585454640486833 1 13 18 0 1 0 11 2 0 8 8 2
2 -0.367993119978952 0.0314756954584608 12 11 18 7 3 2 8 1 2 11 4 3
3 -0.601096481030665 -1.20539037125441 13 5 14 9 3 1 3 1 1 7 3 4
4 1.06194626221635 0.635809794226988 4 15 22 3 1 0 11 1 3 14 3 5
5 0.852025018328225 -0.368915253218505 11 11 15 8 1 2 10 0 1 10 2 3
6 -0.330497021384686 1.16936725503559 8 11 17 7 0 1 6 3 2 9 2 6
7 -0.648037203622316 -0.200473824451428 7 16 12 5 1 1 9 4 3 7 1 4
8 -1.02356298435551 0.86486001340003 5 13 20 2 0 3 7 2 4 12 1 7
9 0.334622978103975 -0.719698453351033 6 16 23 5 1 0 12 0 4 18 3 2
10 -0.660839218874584 -0.414723140541109 7 5 16 5 1 1 0 1 4 11 2 3
11 -0.85927045528474 0.439069534815623 6 9 20 4 1 1 6 2 1 5 7 8
12 -0.227399559619224 0.90402953000815 14 6 18 10 4 0 3 3 0 3 8 7
13 0.257248160645211 0.330768681617722 12 13 17 10 0 2 13 0 0 9 0 8
14 -1.00009262305969 0.0166650929815675 7 7 17 7 0 0 4 2 1 8 7 2
15 0.458422686037994 -0.651301394611247 5 13 20 5 0 0 11 2 0 14 3 3
16 0.830595558014645 -0.0218810058924032 7 8 20 6 1 0 7 0 1 9 4 7
17 -1.35214804249706 -0.855740674834753 13 6 19 10 2 1 4 2 0 9 2 8
18 -0.268187935281993 -1.4376510346311 8 7 20 6 1 1 5 1 1 15 2 3
19 0.63216432160449 -0.229741292492783 11 7 11 7 1 3 6 0 1 8 0 3
20 -0.295981784184944 1.27654595392996 15 16 13 10 2 3 9 0 7 11 0 2
21 -1.05038625440788 1.21657884467626 7 6 16 7 0 0 5 1 0 5 4 7
22 -0.359171218442934 1.83787305014809 10 8 26 5 4 1 7 1 0 12 7 7
23 1.25092839213078 -0.218775950222741 12 10 16 9 1 2 6 1 3 14 1 1
24 -0.693758686666129 0.285125099178716 9 4 22 6 2 1 4 0 0 20 1 1
25 0.971417725789593 -0.963036777759714 10 11 16 10 0 0 10 0 1 13 2 1
26 -1.02717380917026 -0.00510684742625751 8 9 19 7 1 0 8 0 1 13 2 4
27 1.25946306896563 -0.00249554060630795 11 13 16 5 5 1 7 0 6 11 2 3
28 -0.220541337162651 0.0162799256556353 6 11 16 2 2 2 9 1 1 13 2 1
29 -0.13168925511417 -0.219102879031174 9 10 24 7 1 1 5 0 5 20 0 4
30 1.24300333506985 0.098049987566653 8 7 15 6 2 0 4 0 3 14 0 1
31 1.34694350652279 -0.278947070335265 11 7 16 10 1 0 5 1 1 12 2 2
32 1.25946306896563 0.40703745296066 10 4 25 8 2 0 3 1 0 17 7 1
33 0.401952643822478 1.02918864414049 8 13 24 4 3 1 10 2 1 14 4 6
34 -0.41333359066407 1.56446160002794 6 8 14 6 0 0 6 1 1 10 1 3
35 -0.912078768200347 0.511002503201838 8 14 21 6 2 0 12 2 0 12 2 7
36 -2.09893226554603 0.177020676181961 7 12 11 5 2 0 10 1 1 4 3 4
37 0.0158387301738729 0.387877153406693 12 4 18 6 5 1 0 1 3 15 2 1
38 0.611078649424283 0.584345338344739 8 12 19 7 1 0 7 3 2 12 2 5
39 -0.295981784184944 -1.04002987847441 7 10 16 6 1 0 6 1 3 12 3 1
40 0.0560736352524283 -0.333813215297572 12 9 19 10 1 1 6 1 2 15 2 2
41 1.89759429077098 -1.89958493756558 6 9 14 5 0 1 5 1 3 14 0 0
42 2.06781888918028 -0.229933678220875 12 11 21 8 1 3 9 0 2 19 0 2
43 -0.530685397143193 -1.86177492323966 6 9 19 2 2 2 4 0 5 18 0 1
44 0.642832667648046 -0.413401206128706 11 12 16 8 1 2 11 0 1 14 1 1
45 -0.424001936707626 -0.779677741238129 8 5 22 6 2 0 3 1 1 21 0 1
46 -0.892945321491794 -0.685980648601949 10 10 18 5 1 4 6 0 4 15 1 2
47 0.478540138577273 0.649510574950987 8 8 22 7 1 0 8 0 0 16 1 5
48 0.78797832303012 1.59606642805363 5 12 18 3 0 2 10 1 1 15 0 3
49 -1.23086579273873 -1.81776854454918 15 12 16 11 2 2 10 0 2 10 2 4
50 -1.98584779748433 -1.47340933921459 6 10 14 2 2 2 8 1 1 9 1 4
51 -0.383995639044288 -0.812351411301148 15 6 13 10 1 4 4 0 2 13 0 0
52 0.243836525619027 -0.270579771241612 8 12 19 6 1 1 6 0 6 16 0 3
53 2.48845653318336 -0.827398689111437 13 6 22 11 1 1 6 0 0 21 0 1
54 1.46429531300191 0.229098699195478 10 7 15 8 1 1 6 0 1 14 0 1
55 -0.119954074466258 0.241724907903355 10 10 20 6 1 3 8 1 1 12 3 5
56 0.129228008122531 1.18902730066312 9 13 11 6 2 1 6 2 5 10 0 1
57 1.47182591020913 -0.206552485481559 11 5 23 7 3 1 3 0 2 21 0 2
58 1.28826760328323 1.36669070022693 6 6 22 3 2 1 5 0 1 17 1 4
59 -0.409142454718385 -1.73942386785983 5 11 17 2 1 2 7 0 4 11 0 6
60 0.1072816962615 -1.17113881515762 11 8 21 5 6 0 5 0 3 13 3 5
61 1.26312078760913 1.03301871692921 6 10 19 5 0 1 9 0 1 10 4 5
62 0.584156764408483 1.96124179677434 3 8 27 2 1 0 5 2 1 12 7 8
63 -0.145100890140358 0.856513847911724 11 8 11 6 4 1 6 0 2 9 1 1
64 0.609303580082583 2.41814740716119 11 8 24 5 1 5 4 2 2 12 6 6
65 -0.929681539172215 0.635921417270061 6 11 21 4 0 2 6 3 2 9 6 6
66 -2.25743340676459 1.61793376030158 7 11 17 2 3 2 9 2 0 7 4 6
67 -0.541353743186749 0.477685959896811 7 10 23 4 2 1 7 0 3 20 0 3
68 0.129228008122531 -0.00593645652169613 13 5 15 10 3 0 2 0 3 14 1 0
69 -1.15097351710428 -1.20767536584798 7 8 17 1 3 3 5 2 1 8 3 6
70 -0.47200949390363 0.139623958987441 10 8 23 7 2 1 5 1 2 15 3 5
71 -0.718448287509791 0.040527341104459 10 9 12 5 4 1 4 1 4 2 5 5
72 -0.835800093988914 1.93187923966485 8 11 23 7 1 0 6 4 1 4 8 11
73 1.22959170004367 -1.00935150869542 11 7 17 7 3 1 7 0 0 11 2 4
74 1.19225248889122 0.398887793002187 11 7 20 10 1 0 6 1 0 17 0 3
75 -1.066268453781 0.131305320486863 13 10 16 9 2 2 7 1 2 7 5 4
76 -1.9224778219856 0.986213275756142 5 7 22 2 2 1 5 1 1 9 6 7
77 0.971417725789593 -1.30193901778551 8 11 21 7 1 0 9 1 1 17 1 3
78 0.149955080435726 -1.03037521132624 7 12 14 5 1 1 7 2 3 13 1 0
79 -0.487450521071936 -1.76323372904728 8 9 16 4 2 2 6 0 3 11 1 4
80 -1.45776466832827 -1.42468368014909 8 12 20 2 1 5 6 2 4 13 1 6
