# Supplementary material for: Source Memory for Mental Imagery: Influences of the Stimuli’s Ease of Imagery
Source: PLoS One. 2015 Nov 25;10(11):e0143694. doi: 10.1371/journal.pone.0143694 (PMC4659550; doi:10.1371/journal.pone.0143694)
Supplement: S3 Data — (CSV) [file pone.0143694.s008.csv]

x1 "x2" "C" "H" "N" "tree_complete.CC" "tree_complete.CH" "tree_complete.CN" "tree_halved.HH" "tree_halved.HC" "tree_halved.HN" "tree_new.NN" "tree_new.NC" "tree_new.NH"
100 0.7071067812 -0.5854546405 8 9 7 4 4 0 6 0 3 4 2 1
101 0.3294474776 0.0314756955 10 5 11 7 2 1 3 1 1 7 0 4
200 0.2514157444 -1.2053903713 3 8 15 0 3 0 3 0 5 11 0 4
201 0.8081220356 0.6358097942 6 1 17 3 0 3 0 1 0 15 0 2
300 0.7378505543 -0.3689152532 6 1 17 1 2 3 1 0 0 15 1 1
301 0.3419993582 1.169367255 3 8 15 1 1 1 4 0 4 14 0 1
400 0.2357022604 -0.2004738245 8 3 15 3 3 2 1 1 1 9 0 6
401 0.1099943882 0.8648600134 1 6 17 0 0 1 4 2 0 9 5 3
500 0.5646493711 -0.7196984534 8 9 7 7 1 0 4 1 4 4 0 3
501 0.2314167648 -0.4147231405 10 5 11 9 0 1 3 0 2 9 0 2
600 0.1649915823 0.4390695348 5 10 11 4 1 0 6 3 1 3 2 6
601 0.376511403 0.90402953 9 8 7 5 1 3 1 7 0 2 3 2
700 0.5387480238 0.3307686816 1 6 17 0 1 0 5 0 1 12 2 3
701 0.1178511302 0.016665093 8 3 15 4 1 3 2 0 1 10 0 5
800 0.6060915267 -0.6513013946 8 3 15 4 3 1 3 0 0 11 1 3
801 0.7306770072 -0.0218810059 1 6 17 1 0 0 6 0 0 15 2 0
900 0 -0.8557406748 5 10 11 2 1 2 6 0 4 6 0 5
901 0.3628574272 -1.4376510346 9 8 7 4 1 4 3 2 3 2 0 5
1000 0.6642518248 -0.2297412925 9 8 7 4 4 1 5 1 2 6 0 1
1001 0.3535533906 1.2765459539 5 10 11 2 2 1 7 0 3 9 0 2
1100 0.1010152545 1.2165788447 8 3 15 6 1 1 3 0 0 3 5 7
1101 0.3324006236 1.8378730501 1 6 17 1 0 0 2 2 2 6 6 5
1200 0.8713841142 -0.2187759502 5 10 12 2 0 3 7 0 3 11 0 1
1201 0.2203969188 0.2851250992 9 8 7 4 0 5 3 1 4 5 0 2
1300 0.7778174593 -0.9630367778 8 9 7 5 1 2 2 1 6 7 0 0
1301 0.1087856586 -0.0051068474 10 5 11 6 3 1 2 0 3 9 2 0
1400 0.8742411113 -0.0024955406 10 5 11 3 4 3 1 3 1 9 0 2
1401 0.3788072042 0.0162799257 8 9 7 4 2 2 2 2 5 5 0 2
1500 0.4085505847 -0.219102879 9 8 7 4 1 4 5 0 3 6 0 1
1501 0.8687311883 0.0980499876 5 10 11 2 0 3 8 0 2 8 0 3
1600 0.9035253315 -0.2789470703 10 5 11 7 3 0 3 0 2 9 1 1
1601 0.8742411113 0.407037453 8 9 7 7 1 0 2 2 5 6 0 1
1700 0.5871880873 1.0291886441 5 10 11 4 0 1 8 1 1 5 2 4
1701 0.3142696805 1.5644616 9 8 7 5 3 1 4 4 0 4 1 2
1800 0.1473139127 0.5110025032 3 8 15 2 0 1 3 3 2 8 2 5
1801 -0.2499872459 0.1770206762 6 1 17 3 0 3 1 0 0 8 1 8
1900 0.4579358202 0.3878771534 3 8 15 2 1 0 5 1 2 11 2 2
1901 0.6571933613 0.5843453383 6 1 17 3 1 2 1 0 0 11 2 4
2000 0.3535533906 -1.0400298785 1 6 17 1 0 0 1 2 3 13 1 3
2001 0.4714045208 -0.3338132153 8 3 15 5 0 3 0 1 2 12 1 2
2100 1.0878565864 -1.8995849376 10 5 11 8 0 2 4 1 0 11 0 0
2101 1.1448395505 -0.2299336782 8 9 7 6 1 1 7 0 2 7 0 0
2200 0.2749859705 -1.8617749232 10 5 11 4 5 1 1 0 4 10 1 0
2201 0.6678230711 -0.4134012061 8 9 7 6 0 2 7 0 2 7 0 0
2300 0.3106984342 -0.7796777412 8 9 7 3 3 2 5 1 3 6 1 0
2301 0.1537188655 -0.6859806486 10 5 11 7 1 2 0 2 3 10 1 0
2400 0.612825877 0.649510575 1 6 17 1 0 0 4 2 0 14 1 2
2401 0.7164108178 1.5960664281 8 3 15 7 0 1 0 2 1 8 4 3
2500 0.0405994324 -1.8177685445 10 5 11 5 4 1 1 1 3 8 0 3
2501 -0.2121320344 -1.4734093392 8 9 7 3 4 1 5 0 4 2 1 4
2600 0.324090608 -0.8123514113 8 3 15 2 3 3 0 0 3 13 0 2
2601 0.5342584569 -0.2705797712 1 6 17 0 0 1 2 0 4 13 0 4
2700 1.2856486931 -0.8273986891 9 8 7 7 2 0 5 3 0 5 0 2
2701 0.9428090416 0.2290986992 5 10 11 4 1 0 9 0 1 11 0 0
2800 0.4124789557 0.2417249079 3 8 15 3 0 0 5 0 3 12 0 3
2801 0.4958930673 1.1890273007 6 1 17 3 1 2 1 0 0 15 0 2
2900 0.9453299214 -0.2065524855 6 1 17 2 4 0 0 0 1 15 0 2
2901 0.8838834765 1.3666907002 3 8 15 3 0 0 1 3 4 13 0 2
3000 0.3156726702 -1.7394238679 3 8 15 2 0 1 3 0 5 8 1 6
3001 0.4885465034 -1.1711388152 6 1 17 2 2 2 0 0 1 9 0 8
3100 0.8754655386 1.0330187169 8 9 7 3 4 1 4 0 5 3 1 3
3101 0.6481812161 1.9612417968 10 5 11 7 3 0 2 2 1 2 3 6
3200 0.4040610178 0.8565138479 5 10 11 3 1 1 7 1 2 6 0 5
3201 0.656599154 2.4181474072 9 8 7 1 4 4 3 3 2 4 1 2
3300 0.1414213562 0.6359214173 9 8 7 5 2 2 3 3 2 5 1 1
3301 -0.3030457634 1.6179337603 5 10 11 2 1 2 3 5 2 6 1 4
3400 0.2714147241 0.4776859599 9 8 7 4 2 3 4 1 3 5 0 2
3401 0.4958930673 -0.0059364565 5 10 11 2 1 2 5 2 3 8 0 3
3500 0.067343503 -1.2076753658 6 1 17 2 4 0 0 1 0 9 2 6
3501 0.2946278255 0.139623959 3 8 15 2 0 1 4 2 2 9 1 5
3600 0.2121320344 0.0405273411 1 6 17 0 1 0 3 1 2 4 7 6
3601 0.1728483243 1.9318792397 8 3 15 4 3 1 2 0 1 1 6 8
3700 0.8642416215 -1.0093515087 1 6 17 1 0 0 2 1 3 14 0 3
3701 0.8517422592 0.398887793 8 3 15 4 3 1 1 2 0 14 0 1
3800 0.0956986621 0.1313053205 6 1 17 2 3 1 0 1 0 7 6 4
3801 -0.1909188309 0.9862132758 3 8 15 1 0 2 5 3 0 2 9 4
3900 0.7778174593 -1.3019390178 8 3 15 2 3 3 0 0 3 11 0 4
3901 0.5028314888 -1.0303752113 1 6 17 0 0 1 3 0 3 13 0 4
4000 0 -1.763233729 6 1 17 1 4 1 0 0 1 11 1 5
4001 -0.0353553391 -1.4246836801 3 8 15 1 1 1 5 0 3 8 1 6
