# Supplementary material for: Source Memory for Mental Imagery: Influences of the Stimuli’s Ease of Imagery
Source: PLoS One. 2015 Nov 25;10(11):e0143694. doi: 10.1371/journal.pone.0143694 (PMC4659550; doi:10.1371/journal.pone.0143694)
Supplement: S4 Data — (CSV) [file pone.0143694.s009.csv]

x1 "x2" "C" "H" "N" "tree_complete.CC" "tree_complete.CH" "tree_complete.CN" "tree_halved.HH" "tree_halved.HC" "tree_halved.HN" "tree_new.NN" "tree_new.NC" "tree_new.NH"
100 0.7071067812 -0.5854546405 5 6 12 4 0 1 2 2 2 7 1 4
101 0.3294474776 0.0314756955 8 10 9 4 2 2 7 0 3 7 0 2
200 0.2514157444 -1.2053903713 7 2 18 5 1 1 1 0 1 16 1 1
201 0.8081220356 0.6358097942 5 7 11 4 0 1 6 0 1 8 1 2
300 0.7378505543 -0.3689152532 5 7 11 4 1 0 6 0 1 9 0 2
301 0.3419993582 1.169367255 7 2 18 6 0 1 2 0 0 15 1 2
400 0.2357022604 -0.2004738245 2 7 18 2 0 0 2 0 5 13 1 4
401 0.1099943882 0.8648600134 7 5 11 6 0 1 1 2 2 4 2 5
500 0.5646493711 -0.7196984534 5 6 12 3 2 0 2 0 4 10 1 1
501 0.2314167648 -0.4147231405 8 10 9 5 1 2 2 1 7 8 0 1
600 0.1649915823 0.4390695348 10 8 9 9 1 0 1 5 2 2 4 3
601 0.376511403 0.90402953 6 5 12 5 1 0 2 3 0 3 6 3
700 0.5387480238 0.3307686816 7 5 11 7 0 0 4 1 0 9 1 1
701 0.1178511302 0.016665093 2 7 18 2 0 0 6 1 0 15 0 3
800 0.6060915267 -0.6513013946 2 7 18 2 0 0 7 0 0 12 2 4
801 0.7306770072 -0.0218810059 7 5 11 7 0 0 4 1 0 8 1 2
900 0 -0.8557406748 10 8 9 9 0 1 4 0 4 4 0 5
901 0.3628574272 -1.4376510346 6 5 12 5 1 0 4 1 0 9 0 3
1000 0.6642518248 -0.2297412925 6 5 12 4 1 1 2 1 2 8 4 0
1001 0.3535533906 1.2765459539 10 8 9 5 4 1 6 0 2 9 0 0
1100 0.1010152545 1.2165788447 2 7 18 1 1 0 3 3 1 4 8 6
1101 0.3324006236 1.8378730501 7 5 11 3 4 0 1 2 2 4 2 5
1200 0.8713841142 -0.2187759502 10 8 9 8 1 1 4 0 4 8 0 1
1201 0.2203969188 0.2851250992 6 5 12 3 2 1 5 0 0 11 0 1
1300 0.7778174593 -0.9630367778 5 6 12 4 1 0 4 0 2 8 4 0
1301 0.1087856586 -0.0051068474 8 10 9 6 1 1 8 0 2 7 0 2
1400 0.8742411113 -0.0024955406 8 10 9 3 4 1 5 2 3 9 0 0
1401 0.3788072042 0.0162799257 5 6 12 3 0 2 0 3 3 10 1 1
1500 0.4085505847 -0.219102879 6 5 12 4 1 1 2 0 3 12 0 0
1501 0.8687311883 0.0980499876 10 8 9 10 0 0 5 0 3 9 0 0
1600 0.9035253315 -0.2789470703 8 10 9 6 1 1 5 3 2 6 2 1
1601 0.8742411113 0.407037453 5 6 12 3 1 1 4 0 2 8 4 0
1700 0.5871880873 1.0291886441 10 8 9 5 3 2 5 1 2 7 0 2
1701 0.3142696805 1.5644616 6 5 12 3 3 0 4 1 0 10 0 2
1800 0.1473139127 0.5110025032 7 2 18 3 3 1 1 0 1 5 5 8
1801 -0.2499872459 0.1770206762 5 7 11 4 0 1 5 1 1 7 1 3
1900 0.4579358202 0.3878771534 7 2 18 5 1 1 0 0 2 10 2 6
1901 0.6571933613 0.5843453383 5 7 11 3 1 1 2 5 0 8 1 2
2000 0.3535533906 -1.0400298785 7 5 11 7 0 0 3 0 2 8 0 3
2001 0.4714045208 -0.3338132153 2 7 18 1 0 1 6 0 1 14 1 3
2100 1.0878565864 -1.8995849376 8 10 9 7 0 1 5 0 5 9 0 0
2101 1.1448395505 -0.2299336782 5 6 12 4 0 1 3 0 3 12 0 0
2200 0.2749859705 -1.8617749232 8 10 9 5 2 1 7 0 3 9 0 0
2201 0.6678230711 -0.4134012061 5 6 12 5 0 0 3 1 2 12 0 0
2300 0.3106984342 -0.7796777412 5 6 12 4 0 1 2 0 4 11 0 1
2301 0.1537188655 -0.6859806486 8 10 9 4 2 2 6 1 3 7 0 2
2400 0.612825877 0.649510575 7 5 11 6 0 1 3 0 2 7 1 3
2401 0.7164108178 1.5960664281 2 7 18 2 0 0 3 1 3 14 0 4
2500 0.0405994324 -1.8177685445 8 10 9 3 3 2 5 1 4 7 2 0
2501 -0.2121320344 -1.4734093392 5 6 12 3 1 1 4 1 1 5 0 7
2600 0.324090608 -0.8123514113 2 7 18 2 0 0 1 2 4 14 0 4
2601 0.5342584569 -0.2705797712 7 5 11 6 0 1 1 0 4 8 0 3
2700 1.2856486931 -0.8273986891 6 5 12 5 0 1 4 0 1 12 0 0
2701 0.9428090416 0.2290986992 10 8 9 8 1 1 4 0 4 8 0 1
2800 0.4124789557 0.2417249079 7 2 18 4 1 2 1 0 1 11 0 7
2801 0.4958930673 1.1890273007 5 7 11 3 0 2 6 0 1 7 0 4
2900 0.9453299214 -0.2065524855 5 7 11 4 1 0 5 0 2 9 0 2
2901 0.8838834765 1.3666907002 7 2 18 6 1 0 0 0 2 13 1 4
3000 0.3156726702 -1.7394238679 7 2 18 6 1 0 1 0 1 9 1 8
3001 0.4885465034 -1.1711388152 5 7 11 5 0 0 5 1 1 6 1 4
3100 0.8754655386 1.0330187169 5 6 12 2 3 0 2 2 2 7 3 2
3101 0.6481812161 1.9612417968 8 10 9 7 0 1 3 4 3 3 2 4
3200 0.4040610178 0.8565138479 10 8 9 7 2 1 3 3 2 5 3 1
3201 0.656599154 2.4181474072 6 5 12 3 0 3 3 0 2 4 3 5
3300 0.1414213562 0.6359214173 6 5 12 5 0 1 3 0 2 3 4 5
3301 -0.3030457634 1.6179337603 10 8 9 9 1 0 2 3 3 5 2 2
3400 0.2714147241 0.4776859599 6 5 12 2 3 1 4 0 1 7 1 4
3401 0.4958930673 -0.0059364565 10 8 9 5 3 2 2 0 6 9 0 0
3500 0.067343503 -1.2076753658 5 7 11 1 2 2 5 0 2 3 2 6
3501 0.2946278255 0.139623959 7 2 18 4 1 2 1 1 0 9 2 7
3600 0.2121320344 0.0405273411 7 5 11 4 1 2 3 0 2 2 3 6
3601 0.1728483243 1.9318792397 2 7 18 2 0 0 3 2 2 3 7 8
3700 0.8642416215 -1.0093515087 7 5 11 6 0 1 2 0 3 9 1 1
3701 0.8517422592 0.398887793 2 7 18 0 1 1 4 2 1 14 0 4
3800 0.0956986621 0.1313053205 5 7 11 3 2 0 5 0 2 6 3 2
3801 -0.1909188309 0.9862132758 7 2 18 2 3 2 0 0 2 7 6 5
3900 0.7778174593 -1.3019390178 2 7 18 1 0 1 1 0 6 16 1 1
3901 0.5028314888 -1.0303752113 7 5 11 6 0 1 2 1 2 9 0 2
4000 0 -1.763233729 5 7 11 3 1 1 4 0 3 7 1 3
4001 -0.0353553391 -1.4246836801 7 2 18 3 2 2 2 0 0 11 2 5
